# Supplementary material for: Taxonomic Re-Evaluation and Genomic Comparison of Novel Extracellular Electron Uptake-Capable Rhodovulum visakhapatnamense and Rhodovulum sulfidophilum Isolates
Source: Microorganisms. 2022 Jun 16;10(6):1235. doi: 10.3390/microorganisms10061235 (PMC9230146; doi:10.3390/microorganisms10061235)
Supplement: Supplementary file 1 [file microorganisms-10-01235-s001.zip]

Archive with 2 entries (2 files):
- Supplemental_Data_File S1.pdf
- Supplemental_Materials_File S2.pdf
